# Supplementary material for: Liver Disease and Periodontal Pathogens: A Bidirectional Relationship Between Liver and Oral Microbiota
Source: Dent J (Basel). 2025 Oct 31;13(11):503. doi: 10.3390/dj13110503 (PMC12651693; doi:10.3390/dj13110503)
Supplement: Supplementary file 1 [file dentistry-13-00503-s001.zip]

Archive with 1 entries (1 files):
- dentistry-3865446-supplementary.pdf
